# Supplementary material for: Post-Operative Anorectal Manometry in Children following Anorectal Malformation Repair: A Systematic Review
Source: J Clin Med. 2023 Mar 28;12(7):2543. doi: 10.3390/jcm12072543 (PMC10094903; doi:10.3390/jcm12072543)
Supplement: Supplementary file 1 [file jcm-12-02543-s001.zip]

Archive with 1 entries (1 files):
- jcm-2215573-supplementary.pdf
